# Supplementary material for: Testing the Effectiveness of the “Smelly” Elephant Repellent in Controlled Experiments in Semi-Captive Asian and African Savanna Elephants
Source: Animals (Basel). 2023 Oct 26;13(21):3334. doi: 10.3390/ani13213334 (PMC10647569; doi:10.3390/ani13213334)
Supplement: Supplementary file 1 [file animals-13-03334-s001.zip]

Archive with 3 entries (3 files):
- Supplementary Materials/Video S1 Thailand repellent bottle sniffing.mp4
- Supplementary Materials/Video S2 - Thailand repellent cleaning.mp4
- Supplementary Materials/Video S3 - Thailand repellent strong reaction.mp4
